# Supplementary material for: Species diversity of fishes in the Dingqu River Basin, tributary of the upper Yangtze River, China
Source: Biodivers Data J. 2021 Nov 22;9:e76669. doi: 10.3897/BDJ.9.e76669 (PMC8629911; doi:10.3897/BDJ.9.e76669)
Supplement: Supplementary material 2 — Historical fish taxon-occurrences of Dingqu River [file bdj-09-e76669-s002.tsv]

occurrenceID	scientificName	kingdom	phylum	class	order	family	subfamily	genus	taxonRank	country	stateProvince	municipality	locality	habitat	dynamicProperties	associatedReferences	language
catalog:DQ:Fish:069	Schizothorax kozlovi Nikolsky, 1903	Animalia	Chordata	Actinopterygii	Cypriniformes	Cyprinidae	Schizothoracinae	Schizothorax	species	China	Sichuan	Ganzi Tibetan Autonomous Prefecture	Dingqu	run water	{"endemicToJinshajiangR":"yes", "endemicToYangtzeR":"yes", "degreeThreat":"VU"}	Zhang C., Yang J., Zhao Y., Pan X. (2019) Fishes in the Jinsha River basin. Science Press, Beijing, 607 pp. [In Chinese]. [ISBN 9787030524485]	en
catalog:DQ:Fish:070	Schizothorax dolichonema Herzenstein, 1889	Animalia	Chordata	Actinopterygii	Cypriniformes	Cyprinidae	Schizothoracinae	Schizothorax	species	China	Sichuan	Ganzi Tibetan Autonomous Prefecture	Dingqu	run water	{"endemicToJinshajiangR":"no", "endemicToYangtzeR":"yes", "degreeThreat":"VU"}	Zhang C., Yang J., Zhao Y., Pan X. (2019) Fishes in the Jinsha River basin. Science Press, Beijing, 607 pp. [In Chinese]. [ISBN 9787030524485]	en
catalog:DQ:Fish:066	Gymnodiptychus pachycheilus Herzenstein, 1892	Animalia	Chordata	Actinopterygii	Cypriniformes	Cyprinidae	Schizothoracinae	Gymnodiptychus	species	China	Sichuan	Ganzi Tibetan Autonomous Prefecture	Dingqu	run water	{"endemicToJinshajiangR":"no", "endemicToYangtzeR":"no", "degreeThreat":"VU"}	Zhang C., Yang J., Zhao Y., Pan X. (2019) Fishes in the Jinsha River basin. Science Press, Beijing, 607 pp. [In Chinese]. [ISBN 9787030524485]	en
catalog:DQ:Fish:067	Euchiloglanis davidi (Sauvage, 1874)	Animalia	Chordata	Actinopterygii	Siluriformes	Sisoridae	NA	Euchiloglanis	species	China	Sichuan	Ganzi Tibetan Autonomous Prefecture	Dingqu	rapid water | riffle	{"endemicToJinshajiangR":"yes", "endemicToYangtzeR":"yes", "degreeThreat":"EN"}	Zhang C., Yang J., Zhao Y., Pan X. (2019) Fishes in the Jinsha River basin. Science Press, Beijing, 607 pp. [In Chinese]. [ISBN 9787030524485]	en
catalog:DQ:Fish:068	Euchiloglanis kishinouyei Kimura, 1934	Animalia	Chordata	Actinopterygii	Siluriformes	Sisoridae	NA	Euchiloglanis	species	China	Sichuan	Ganzi Tibetan Autonomous Prefecture	Dingqu	rapid water | riffle	{"endemicToJinshajiangR":"yes", "endemicToYangtzeR":"yes", "degreeThreat":"EN"}	Zhang C., Yang J., Zhao Y., Pan X. (2019) Fishes in the Jinsha River basin. Science Press, Beijing, 607 pp. [In Chinese]. [ISBN 9787030524485]	en
